# Supplementary material for: Metabolic requirement for GOT2 in pancreatic cancer depends on environmental context
Source: eLife. 2022 Jul 11;11:e73245. doi: 10.7554/eLife.73245 (PMC9328765; doi:10.7554/eLife.73245)
Supplement: Figure 1—figure supplement 1—source data 1. [file elife-73245-fig1-figsupp1-data1.zip]

Archive with 1 entries (1 files):
- Figure 1-figure supplement 1-source data 1.docx
